# Supplementary material for: Oral and Subcutaneous Immunization with a Plant-Produced Mouse-Specific Zona Pellucida 3 Peptide Presented on Hepatitis B Core Antigen Virus-like Particles
Source: Vaccines (Basel). 2023 Feb 17;11(2):462. doi: 10.3390/vaccines11020462 (PMC9963689; doi:10.3390/vaccines11020462)
Supplement: Supplementary file 1 [file vaccines-11-00462-s001.zip]

Archive with 1 entries (1 files):
- vaccines-2203354-supplementary.pdf
